# Supplementary material for: Myosin light chain 3 serves as a receptor for nervous necrosis virus entry into host cells via the macropinocytosis pathway
Source: eLife. 2025 Jun 25;13:RP104772. doi: 10.7554/eLife.104772 (PMC12194134; doi:10.7554/eLife.104772)
Supplement: Figure 1—source data 4. [file elife-104772-fig1-data4.zip]

Archive with 7 entries (6 files):
- Figure 1-source data 4/
- Figure 1-source data 4/Figure 1C-1.tif
- Figure 1-source data 4/Figure 1C-2.tif
- Figure 1-source data 4/Figure 1C-3.tif
- Figure 1-source data 4/Figure 1C-4.tif
- Figure 1-source data 4/Figure 1C-5.tif
- Figure 1-source data 4/Figure 1C-6.tif
