# Supplementary material for: Myosin light chain 3 serves as a receptor for nervous necrosis virus entry into host cells via the macropinocytosis pathway
Source: eLife. 2025 Jun 25;13:RP104772. doi: 10.7554/eLife.104772 (PMC12194134; doi:10.7554/eLife.104772)
Supplement: Figure 1—figure supplement 1—source data 1. [file elife-104772-fig1-figsupp1-data1.zip]

Archive with 5 entries (4 files):
- Figure 1-supplement 1-source data 1/
- Figure 1-supplement 1-source data 1/Figure 1-supplement 1-1.tif
- Figure 1-supplement 1-source data 1/Figure 1-supplement 1-2.tif
- Figure 1-supplement 1-source data 1/Figure 1-supplement 1-3.tif
- Figure 1-supplement 1-source data 1/Figure 1-supplement 1-4.tif
