# Supplementary material for: Myosin light chain 3 serves as a receptor for nervous necrosis virus entry into host cells via the macropinocytosis pathway
Source: eLife. 2025 Jun 25;13:RP104772. doi: 10.7554/eLife.104772 (PMC12194134; doi:10.7554/eLife.104772)
Supplement: Figure 4—source data 3. [file elife-104772-fig4-data3.zip › Figure 4-source data 3/Figure 4-source data 3.xlsx]

## Sheet: Sheet1
Oringinal data of Figure 4B
C	1	0.123
MmHSP90ab1	3.841	0.23
MmMYL3	5.231	0.11
