# Supplementary material for: Myosin light chain 3 serves as a receptor for nervous necrosis virus entry into host cells via the macropinocytosis pathway
Source: eLife. 2025 Jun 25;13:RP104772. doi: 10.7554/eLife.104772 (PMC12194134; doi:10.7554/eLife.104772)
Supplement: Figure 4—source data 5. [file elife-104772-fig4-data5.zip › Figure 4-source data 5/Figure 4-source data 5.xlsx]

## Sheet: Sheet1
Oringinal data of Figure 4F
Days	Negative Control	MmMYL3 group	GST group
1			1
1			1
1			1
2	0		1
2	0		1
2	0		1
2			1
2			1
2			1
2			1
3	0	1	1
3	0	1	1
3	0	1	1
3		1
4	0	1	1
4	0	1	1
4	0		1
5	0	1	1
5	0	1	1
5	0	1	1
5			1
5		1	1
5	0	0	1
5	0	0	1
5	0	0	1
5	0	0	1
5	0	0	1
5	0	0	1
5	0	0	1
7	0	0
8	0	0
9	0	0
10	0	0
