# Supplementary material for: Myosin light chain 3 serves as a receptor for nervous necrosis virus entry into host cells via the macropinocytosis pathway
Source: eLife. 2025 Jun 25;13:RP104772. doi: 10.7554/eLife.104772 (PMC12194134; doi:10.7554/eLife.104772)
Supplement: Figure 4—source data 6. [file elife-104772-fig4-data6.zip]

Archive with 2 entries (1 files):
- Figure 4-source data 6/
- Figure 4-source data 6/Figure 4-source data 6.xlsx
