# Supplementary material for: Myosin light chain 3 serves as a receptor for nervous necrosis virus entry into host cells via the macropinocytosis pathway
Source: eLife. 2025 Jun 25;13:RP104772. doi: 10.7554/eLife.104772 (PMC12194134; doi:10.7554/eLife.104772)
Supplement: Figure 5—source data 1. [file elife-104772-fig5-data1.zip › Figure 5-source data 1/Figure 5-source data 1.xlsx]

## Sheet: Sheet1
Oringinal data of Figure 5A
DMSO	1	0.123
EIPA	0.2231	0.051
Rottlerin	0.3841	0.03
CPZ	0.563146	0.0829575
Nystatin	1.29579	0.0522601
