# Supplementary material for: Myosin light chain 3 serves as a receptor for nervous necrosis virus entry into host cells via the macropinocytosis pathway
Source: eLife. 2025 Jun 25;13:RP104772. doi: 10.7554/eLife.104772 (PMC12194134; doi:10.7554/eLife.104772)
Supplement: Figure 5—source data 2. [file elife-104772-fig5-data2.zip › Figure 5-source data 2/Figure 5-source data 2.xlsx]

## Sheet: Sheet1
Oringinal data of Figure 5B
DMSO	1	0.166143	1	0.2111	1	0.16465	1	0.223111
10μM	0.373774	0.12	0.25123	0.09023	0.782639	0.0102599	1.43711	0.0330553
20μM	0.43647	0.0123	0.26254	0.084	0.982639	0.0102599	0.982565	0.0471975
