# Supplementary material for: Myosin light chain 3 serves as a receptor for nervous necrosis virus entry into host cells via the macropinocytosis pathway
Source: eLife. 2025 Jun 25;13:RP104772. doi: 10.7554/eLife.104772 (PMC12194134; doi:10.7554/eLife.104772)
Supplement: Figure 6—source data 2. [file elife-104772-fig6-data2.zip › Figure 6-source data 2/Figure 6-source data 2.xlsx]

## Sheet: Sheet1
Original data of Figure 6B
Distance (pixels)	Gray value (MmIGF1R)	Gray value (MmMYL3)
0	2.0362	3.0543
1	2.03873	3.0581
2	2.01127	3.0169
3	2.0212	3.0318
4	2.0262	3.0393
5	2.02	3.03
6	2.01	3.015
7	1.96507	2.9476
8	1.9538	2.9307
9	1.95507	2.9326
10	1.8976	2.8464
11	1.91013	2.8652
12	1.9064	2.8596
13	1.9276	2.8914
14	1.9276	2.8914
15	1.91133	2.867
16	1.95507	2.9326
17	1.96127	2.9419
18	1.96127	2.9419
19	1.95133	2.927
20	1.9688	2.9532
21	1.97627	2.9644
22	1.95253	2.9288
23	1.9376	2.9064
24	1.91633	2.8745
25	1.9064	2.8596
26	1.89267	2.839
27	1.88267	2.824
28	1.824	2.736
29	1.8152	2.7228
30	1.814	2.721
31	1.8252	2.7378
32	1.824	2.736
33	1.81027	2.7154
34	1.7828	2.6742
35	1.80147	2.7022
36	1.80527	2.7079
37	1.819	2.7285
38	1.83647	2.7547
39	1.85393	2.7809
40	1.93507	2.9026
41	1.93507	2.9026
42	1.9438	2.9157
43	1.97253	2.9588
44	1.98627	2.9794
45	2.00873	3.0131
46	2.05867	3.088
47	2.1236	3.1854
48	2.16853	3.2528
49	2.24967	3.3745
50	2.39953	3.5993
51	2.59553	3.8933
52	2.91887	4.3783
53	3.17853	4.7678
54	3.55433	5.3315
55	4.1286	6.1929
56	4.99127	7.4869
57	5.9838	8.9757
58	7.11613	10.6742
59	8.4744	12.7116
60	9.68667	14.53
61	10.7391	16.1086
62	11.9139	17.8708
63	12.9725	19.4588
64	14.1061	21.1592
65	15.1798	22.7697
66	16.1186	24.1779
67	17.0125	25.5187
68	17.5381	26.3071
69	17.8177	26.7266
70	17.9638	26.9457
71	18.0225	27.0337
72	17.8927	26.839
73	17.6192	26.4288
74	17.1997	25.7996
75	16.6966	25.0449
76	16.2847	24.427
77	15.8639	23.7959
78	15.4981	23.2472
79	15.1648	22.7472
80	14.8352	22.2528
81	14.4107	21.6161
82	13.9201	20.8801
83	13.4569	20.1854
84	12.99	19.485
85	12.6329	18.9494
86	12.5044	18.7566
87	12.5905	18.8858
88	12.6604	18.9906
89	12.7541	19.1311
90	12.7691	19.1536
91	12.9039	19.3558
92	12.9538	19.4307
93	13.0499	19.5749
94	13.1498	19.7247
95	13.2409	19.8614
96	13.3259	19.9888
97	13.397	20.0955
98	13.2934	19.9401
99	13.1336	19.7004
100	13.0961	19.6442
101	13.1973	19.7959
102	13.196	19.794
103	13.0587	19.588
104	12.9363	19.4045
105	12.9239	19.3858
106	12.7253	19.088
107	12.5755	18.8633
108	12.4632	18.6948
109	12.4731	18.7097
110	12.5568	18.8352
111	12.7103	19.0655
112	12.5743	18.8614
113	12.5306	18.7959
114	12.3296	18.4944
115	12.1386	18.2079
116	12.0711	18.1067
117	12.0462	18.0693
118	12.1348	18.2022
119	12.2047	18.3071
120	12.2035	18.3052
121	12.0437	18.0655
122	11.7628	17.6442
123	11.5044	17.2566
124	11.2946	16.9419
125	11.1373	16.706
126	11.0861	16.6292
127	11.0399	16.5599
128	10.9326	16.3989
129	10.8365	16.2547
130	10.7279	16.0918
131	10.5993	15.8989
132	10.4207	15.6311
133	10.3458	15.5187
134	10.2996	15.4494
135	10.3283	15.4925
136	10.3745	15.5618
137	10.4245	15.6367
138	10.5019	15.7528
139	10.6279	15.9419
140	10.4919	15.7378
141	10.2447	15.367
142	9.7466	14.6199
143	9.31713	13.9757
144	8.98873	13.4831
145	8.76027	13.1404
146	8.51187	12.7678
147	8.3858	12.5787
148	8.19727	12.2959
149	8.0612	12.0918
150	7.93133	11.897
151	7.61173	11.4176
152	7.206	10.809
153	6.74407	10.1161
154	6.28467	9.427
155	5.7578	8.6367
156	5.25467	7.882
157	4.809	7.2135
158	4.48567	6.7285
159	4.27093	6.4064
160	4.1236	6.1854
161	4.0162	6.0243
162	4.02373	6.0356
163	4.06367	6.0955
164	4.24967	6.3745
165	4.47193	6.7079
166	4.6904	7.0356
167	4.99627	7.4944
168	5.3146	7.9719
169	5.603	8.4045
170	5.8914	8.8371
171	6.1024	9.1536
172	6.3196	9.4794
173	6.53433	9.8015
174	6.65793	9.9869
175	6.6754	10.0131
176	6.8402	10.2603
177	6.92633	10.3895
178	6.9788	10.4682
179	6.82893	10.2434
180	6.67413	10.0112
181	6.62673	9.9401
182	6.60673	9.9101
183	6.54933	9.824
184	6.46567	9.6985
185	6.41447	9.6217
186	6.45067	9.676
187	6.41573	9.6236
188	6.37453	9.5618
189	6.36207	9.5431
190	6.37827	9.5674
191	6.38327	9.5749
192	6.39827	9.5974
193	6.2884	9.4326
194	6.16727	9.2509
195	6.10613	9.1592
196	5.99627	8.9944
197	5.995	8.9925
198	6.03493	9.0524
199	6.09613	9.1442
200	6.15853	9.2378
201	6.14733	9.221
202	6.09987	9.1498
203	6.04867	9.073
204	6.01247	9.0187
205	5.94633	8.9195
206	5.88387	8.8258
207	5.82147	8.7322
208	5.7466	8.6199
209	5.65167	8.4775
210	5.598	8.397
211	5.54433	8.3165
212	5.44067	8.161
213	5.44193	8.1629
214	5.41573	8.1236
215	5.39073	8.0861
216	5.407	8.1105
217	5.38827	8.0824
218	5.41573	8.1236
219	5.43573	8.1536
220	5.45567	8.1835
221	5.49687	8.2453
222	5.58553	8.3783
223	5.59927	8.3989
224	5.75653	8.6348
225	5.95007	8.9251
226	6.14607	9.2191
227	6.3408	9.5112
228	6.58053	9.8708
229	6.9226	10.3839
230	7.31087	10.9663
231	7.74407	11.6161
232	8.02	12.03
233	8.30713	12.4607
234	8.64047	12.9607
235	9.0624	13.5936
236	9.5106	14.2659
237	10.0475	15.0712
238	10.5631	15.8446
239	11.0362	16.5543
240	11.3421	17.0131
241	11.5818	17.3727
242	11.8339	17.7509
243	12.1823	18.2734
244	12.4707	18.706
245	12.6704	19.0056
246	12.7915	19.1873
247	12.6379	18.9569
248	12.2671	18.4007
249	11.8215	17.7322
250	11.1386	16.7079
251	10.0874	15.1311
252	8.79153	13.1873
253	7.54807	11.3221
254	6.52187	9.7828
255	5.7166	8.5749
256	5.03373	7.5506
257	4.46193	6.6929
258	4.025	6.0375
259	3.6542	5.4813
260	3.377	5.0655
261	3.1386	4.7079
262	2.90887	4.3633
263	2.74907	4.1236
264	2.6242	3.9363
265	2.45193	3.6779
266	2.3408	3.5112
267	2.2734	3.4101
268	2.1498	3.2247
269	2.04247	3.0637
270	1.99	2.985
271	1.93507	2.9026
272	1.8602	2.7903
273	1.819	2.7285
274	1.7678	2.6517
275	1.74033	2.6105
276	1.7054	2.5581
277	1.64547	2.4682
278	1.6192	2.4288
279	1.59553	2.3933
280	1.56307	2.3446
281	1.54433	2.3165
282	1.54433	2.3165
283	1.50687	2.2603
284	1.50687	2.2603
285	1.50687	2.2603
286	1.4432	2.1648
287	1.39327	2.0899
