# Supplementary material for: Myosin light chain 3 serves as a receptor for nervous necrosis virus entry into host cells via the macropinocytosis pathway
Source: eLife. 2025 Jun 25;13:RP104772. doi: 10.7554/eLife.104772 (PMC12194134; doi:10.7554/eLife.104772)
Supplement: Figure 6—source data 7. [file elife-104772-fig6-data7.zip]

Archive with 8 entries (7 files):
- Figure 6-source data 7/
- Figure 6-source data 7/Figure 6E-1.tif
- Figure 6-source data 7/Figure 6E-2.tif
- Figure 6-source data 7/Figure 6E-3.tif
- Figure 6-source data 7/Figure 6E-4.tif
- Figure 6-source data 7/Figure 6E-5.tif
- Figure 6-source data 7/Figure 6E-6.tif
- Figure 6-source data 7/Figure 6E-7.tif
