# Supplementary material for: Myosin light chain 3 serves as a receptor for nervous necrosis virus entry into host cells via the macropinocytosis pathway
Source: eLife. 2025 Jun 25;13:RP104772. doi: 10.7554/eLife.104772 (PMC12194134; doi:10.7554/eLife.104772)
Supplement: Figure 6—source data 11. [file elife-104772-fig6-data11.zip › Figure 6-source data 11/Figure 6-source data 11.xlsx]

## Sheet: Sheet1
Oringinal data of Figure 6H
NC		siRNA
1	0.0166143	0.53774	0.01
1.221	0.0321378	0.43647	0.0123
