# Supplementary material for: Myosin light chain 3 serves as a receptor for nervous necrosis virus entry into host cells via the macropinocytosis pathway
Source: eLife. 2025 Jun 25;13:RP104772. doi: 10.7554/eLife.104772 (PMC12194134; doi:10.7554/eLife.104772)
Supplement: Figure 7—source data 11. [file elife-104772-fig7-data11.zip › Figure 7-source data 11/Figure 7-source data 11.xlsx]

## Sheet: Sheet1
Oringinal data of Figure 7G
Myc		Myc-MmRac1
1	0.00461901	5661.6	214
1.22867	0.0062607	893.867	72.336
