# Supplementary material for: Myosin light chain 3 serves as a receptor for nervous necrosis virus entry into host cells via the macropinocytosis pathway
Source: eLife. 2025 Jun 25;13:RP104772. doi: 10.7554/eLife.104772 (PMC12194134; doi:10.7554/eLife.104772)
Supplement: Figure 7—source data 12. [file elife-104772-fig7-data12.zip › Figure 7-source data 12/Figure 7-source data 12.xlsx]

## Sheet: Sheet1
Oringinal data of Figure 7H
Myc		Myc-MmRac1
0.999997	0.123003	4.12823	0.594574
1.895	0.172183	7.83969	0.640164
