# Supplementary material for: Myosin light chain 3 serves as a receptor for nervous necrosis virus entry into host cells via the macropinocytosis pathway
Source: eLife. 2025 Jun 25;13:RP104772. doi: 10.7554/eLife.104772 (PMC12194134; doi:10.7554/eLife.104772)
Supplement: Figure 7—source data 13. [file elife-104772-fig7-data13.zip › Figure 7-source data 13/Figure 7-source data 13.xlsx]

## Sheet: Sheet1
Oringinal data of Figure 7I
Myc		Myc-MmCdc42
1	0.00461901	3661.6	114
1.22867	0.0062607	1893.87	172.336
