# Supplementary material for: Myosin light chain 3 serves as a receptor for nervous necrosis virus entry into host cells via the macropinocytosis pathway
Source: eLife. 2025 Jun 25;13:RP104772. doi: 10.7554/eLife.104772 (PMC12194134; doi:10.7554/eLife.104772)
Supplement: Figure 7—source data 14. [file elife-104772-fig7-data14.zip › Figure 7-source data 14/Figure 7-source data 14.xlsx]

## Sheet: Sheet1
Oringinal data of Figure 7J
Myc		Myc-MmCdc42
1	0.199995	5.22634	0.364215
1.33964	0.0761821	4.09838	0.32375
