# Supplementary material for: Myosin light chain 3 serves as a receptor for nervous necrosis virus entry into host cells via the macropinocytosis pathway
Source: eLife. 2025 Jun 25;13:RP104772. doi: 10.7554/eLife.104772 (PMC12194134; doi:10.7554/eLife.104772)
Supplement: Figure 7—source data 15. [file elife-104772-fig7-data15.zip › Figure 7-source data 15/Figure 7-source data 15.xlsx]

## Sheet: Sheet1
Oringinal data of Figure 7K
DMSO	0.999997	0.133139
10μM	0.873875	0.067628
20μM	0.168743	0.0224987
50μM	0.112554	0.00818836
