# Supplementary material for: Myosin light chain 3 serves as a receptor for nervous necrosis virus entry into host cells via the macropinocytosis pathway
Source: eLife. 2025 Jun 25;13:RP104772. doi: 10.7554/eLife.104772 (PMC12194134; doi:10.7554/eLife.104772)
Supplement: Figure 7—source data 16. [file elife-104772-fig7-data16.zip › Figure 7-source data 16/Figure 7-source data 16.xlsx]

## Sheet: Sheet1
Oringinal data of Figure 7L
DMSO	1	0.123
10μM	0.671272	0.119522
20μM	0.212781	0.0275617
50μM	0.136351	0.00955344
